# Supplementary material for: Design and synthesis of multi-functional small-molecule based inhibitors of amyloid-β aggregation: Molecular modeling and in vitro evaluation
Source: PLoS One. 2023 May 25;18(5):e0286195. doi: 10.1371/journal.pone.0286195 (PMC10212088; doi:10.1371/journal.pone.0286195)
Supplement: S4 File — (XLSX) [file pone.0286195.s004.xlsx]

## Sheet: Plate 1 - Sheet1
Software Version	2.04.11
Experiment File Path:	C:\Users\Public\Documents\Experiments\Experiment1 raish fl april 2022 2.xpt
Protocol File Path:
Plate Number	Plate 1
Date	2022-04-18
Time	10:52:05
Reader Type:	Synergy HT
Reader Serial Number:	264034
Reading Type	Reader
Procedure Details
Plate Type	384 WELL PLATE
Read	Fluorescence Endpoint
	Full Plate
	Filter Set 1
	Excitation: 360/40, Emission: 460/40
	Optics: Top, Gain: 35
	Read Speed: Normal
	Read Height: 1 mm
Results

## Sheet: Sheet2
An increase of fluorescence signal is correlated with an increase of Aβ42 fibril formation. Phenol Red,drug z1-7 added at 100μM final concentration to inhibit Aβ42 aggregation. Fluorescence signal was monitored at Ex/Em= 440/484 nm every 5 minutes at 37 ºC with 15 seconds shaking between reads
		1	2	3	4	5	6	7	8	9	10	11	12	13	14	15	16	17	18	19	20	21	22	23	24
Time (min)	Time (min)	5	10	15	20	25	30	35	40	45	50	55	60	65	70	75	80	85	90	95	100	105	110	115	120
	no inhibitor	1801	1904	2546	5134	7153	8152	9685	10487	12487	13548	14283	15187	16482	17255	18246	19457	20157	20845	21354	22154	23159	24346	24518	25454
	Drug Z1	512	574	757	2148.33	2454.58	2760.83	3067.08	3373.33	3679.58	3985.83	4292.08	4598.33	4904.58	5210.83	5517.08	5823.33	6129.58	6435.83	6742.08	7048.33	7354.58	7660.83	7967.08	8273.33
	Drug Z2	561	661	1024	2181	2886.33	3349.33	3812.33	4275.33	4738.33	5201.33	5664.33	6127.33	6590.33	7053.33	7516.33	7979.33	8442.33	8905.33	9368.33	9831.33	10294.3	10757.3	11220.3	11683.3
	Drug Z3	415	554	697	2093.33	2445.83	2798.33	3150.83	3503.33	3855.83	4208.33	4560.83	4913.33	5265.83	5618.33	5970.83	6323.33	6675.83	7028.33	7380.83	7733.33	8085.83	8438.33	8790.83	9143.33
	Drug Z4	615	684	925	2102.67	3015.83	3403.33	3790.83	4178.33	4565.83	4953.33	5340.83	5728.33	6115.83	6503.33	6890.83	7278.33	7665.83	8053.33	8440.83	8828.33	9215.83	9603.33	9990.83	10378.3
	Drug z5	521	698	1054	1936	2335.75	2735.5	3135.25	3535	3934.75	4334.5	4734.25	5134	5533.75	5933.5	6333.25	6733	7132.75	7532.5	7932.25	8332	8731.75	9131.5	9531.25	9931
	Drug z6	547	634	814	1864	2663.75	2997.5	3331.25	3665	3998.75	4332.5	4666.25	5000	5333.75	5667.5	6001.25	6335	6668.75	7002.5	7336.25	7670	8003.75	8337.5	8671.25	9005
	Drug Z7	671	741	924	1444.33	2895.42	3211.67	3527.92	3844.17	4160.42	4476.67	4792.92	5109.17	5425.42	5741.67	6057.92	6374.17	6690.42	7006.67	7322.92	7639.17	7955.42	8271.67	8587.92	8904.17
	RA	748	812	1125	1547	2482.85	2803.3	3123.75	3444.2	3764.65	4085.1	4405.55	4726	5046.45	5366.9	5687.35	6007.8	6328.25	6648.7	6969.15	7289.6	7610.05	7930.5	8250.95	8571.4
	Phenol Red	412	450	671	1512	2012	2321	2556	2954	3015	3143	3252	3312	3612	3821	4075	4315	4515	4615	4731	4854	5015	5154	5311	5286
	Blank	6	8	8	7	6	7	4	5	7	6	7	6	6	8	7	5	4	7	7	7	8	8	9	9
%inhibition =[1−(Tested RFU− min control RFU )(max control RFU−min control RFU)]×100
	no inhibitor	0	0	0	0	0	0	0	0	0	0	0	0	0	0	0	0	0	0	0	0	0	0	0	0
	Drug Z1	0.718106	0.701477	0.704886	0.582342	0.657397	0.661899	0.683598	0.678655	0.705722	0.706112	0.699791	0.697495	0.702684	0.698334	0.697896	0.700888	0.696046	0.691485	0.684495	0.682064	0.682667	0.68556	0.6753	0.675181
	Drug Z2	0.690808	0.655591	0.599685	0.57597	0.596987	0.589646	0.606618	0.592603	0.620887	0.616354	0.603675	0.596777	0.600368	0.591504	0.588282	0.590051	0.581286	0.572976	0.561468	0.556403	0.555685	0.558331	0.542563	0.541172
	Drug Z3	0.772145	0.712025	0.728526	0.593069	0.658621	0.657295	0.674947	0.666253	0.6916	0.689681	0.680967	0.676745	0.680758	0.674707	0.673018	0.675183	0.668941	0.663051	0.654573	0.651134	0.651081	0.653614	0.641689	0.640991
	Drug Z4	0.660724	0.64346	0.638692	0.591249	0.578868	0.583016	0.608839	0.601857	0.634709	0.634667	0.626334	0.62306	0.629168	0.623393	0.622576	0.626088	0.619817	0.613862	0.604917	0.601692	0.602271	0.605747	0.592728	0.592457
	Drug z5	0.713092	0.636076	0.587864	0.623757	0.674024	0.665009	0.676557	0.663232	0.685276	0.680365	0.66882	0.662209	0.664497	0.656433	0.653147	0.654123	0.646269	0.638857	0.628742	0.624103	0.62318	0.625134	0.611479	0.610037
	Drug z6	0.698607	0.669831	0.682427	0.6378	0.628131	0.632842	0.656311	0.65083	0.680148	0.680512	0.673583	0.671036	0.676636	0.671856	0.67135	0.674584	0.669292	0.664291	0.656661	0.653994	0.654626	0.657757	0.646569	0.646428
	Drug Z7	0.629526	0.613397	0.639086	0.719654	0.595716	0.606548	0.635997	0.633737	0.667194	0.669867	0.664711	0.663845	0.671072	0.667556	0.668243	0.67257	0.668217	0.664091	0.657286	0.655386	0.656714	0.660462	0.649969	0.65039
	RA	0.58663	0.575949	0.55989	0.699629	0.653442	0.656685	0.677745	0.671895	0.698906	0.698782	0.691844	0.689085	0.694073	0.689285	0.68856	0.691404	0.686188	0.68127	0.673858	0.67117	0.671632	0.67448	0.663717	0.663468
	Phenol Red	0.773816	0.766878	0.738771	0.706456	0.719323	0.715899	0.736391	0.718661	0.758974	0.76835	0.772641	0.782228	0.781136	0.778918	0.776961	0.778429	0.776162	0.778866	0.778704	0.781144	0.783724	0.788561	0.783671	0.79258
	Time (min)	5	10	15	20	25	30	35	40	45	50	55	60	65	70	75	80	85	90	95	100	105	110	115	120
	no inhibitor	0	0	0	0	0	0	0	0	0	0	0	0	0	0	0	0	0	0	0	0	0	0	0	0
	Drug Z1	71.8106	70.1477	70.4886	58.2342	65.7397	66.1899	68.3598	67.8655	70.5722	70.6112	69.9791	69.7495	70.2684	69.8334	69.7896	70.0888	69.6046	69.1485	68.4495	68.2064	68.2667	68.556	67.53	67.5181
	Drug Z2	69.0808	65.5591	59.9685	57.597	59.6987	58.9646	60.6618	59.2603	62.0887	61.6354	60.3675	59.6777	60.0368	59.1504	58.8282	59.0051	58.1286	57.2976	56.1468	55.6403	55.5685	55.8331	54.2563	54.1172
	Drug Z3	77.2145	71.2025	72.8526	59.3069	65.8621	65.7295	67.4947	66.6253	69.16	68.9681	68.0967	67.6745	68.0758	67.4707	67.3018	67.5183	66.8941	66.3051	65.4573	65.1134	65.1081	65.3614	64.1689	64.0991
	Drug Z4	66.0724	64.346	63.8692	59.1249	57.8868	58.3016	60.8839	60.1857	63.4709	63.4667	62.6334	62.306	62.9168	62.3393	62.2576	62.6088	61.9817	61.3862	60.4917	60.1692	60.2271	60.5747	59.2728	59.2457
	Drug z5	71.3092	63.6076	58.7864	62.3757	67.4024	66.5009	67.6557	66.3232	68.5276	68.0365	66.882	66.2209	66.4497	65.6433	65.3147	65.4123	64.6269	63.8857	62.8742	62.4103	62.318	62.5134	61.1479	61.0037
	Drug z6	69.8607	66.9831	68.2427	63.78	62.8131	63.2842	65.6311	65.083	68.0148	68.0512	67.3583	67.1036	67.6636	67.1856	67.135	67.4584	66.9292	66.4291	65.6661	65.3994	65.4626	65.7757	64.6569	64.6428
	Drug Z7	62.9526	61.3397	63.9086	71.9654	59.5716	60.6548	63.5997	63.3737	66.7194	66.9867	66.4711	66.3845	67.1072	66.7556	66.8243	67.257	66.8217	66.4091	65.7286	65.5386	65.6714	66.0462	64.9969	65.039
	RA	58.663	57.5949	55.989	69.9629	65.3442	65.6685	67.7745	67.1895	69.8906	69.8782	69.1844	68.9085	69.4073	68.9285	68.856	69.1404	68.6188	68.127	67.3858	67.117	67.1632	67.448	66.3717	66.3468
	Phenol Red	77.3816	76.6878	73.8771	70.6456	71.9323	71.5899	73.6391	71.8661	75.8974	76.835	77.2641	78.2228	78.1136	77.8918	77.6961	77.8429	77.6162	77.8866	77.8704	78.1144	78.3724	78.8561	78.3671	79.258
